# Supplementary material for: CH3COOAg with Laccase-like Activity for Differentiation and Detection of Aminoglycoside Antibiotics
Source: Biosensors (Basel). 2025 Sep 1;15(9):570. doi: 10.3390/bios15090570 (PMC12467300; doi:10.3390/bios15090570)
Supplement: Supplementary file 1 [file biosensors-15-00570-s001.zip]

Archive with 1 entries (1 files):
- biosensors-3794343-supplementary.pdf
